# Supplementary material for: CHNSO Elemental Analyses of Volatile Organic Liquids by Combined GC/MS and GC/Flame Ionisation Detection Techniques with Application to Hydrocarbon-Rich Biofuels
Source: Molecules. 2024 Sep 13;29(18):4346. doi: 10.3390/molecules29184346 (PMC11434348; doi:10.3390/molecules29184346)
Supplement: Supplementary file 1 [file molecules-29-04346-s001.zip]

Archive with 1 entries (1 files):
- molecules-3190551-supplementary.pdf
